# Supplementary material for: The Chromatin Remodeler SPLAYED Regulates Specific Stress Signaling Pathways
Source: PLoS Pathog. 2008 Dec 12;4(12):e1000237. doi: 10.1371/journal.ppat.1000237 (PMC2588541; doi:10.1371/journal.ppat.1000237)
Supplement: Table S1 — Glucosinolate levels in myc2/jin1 plants. (0.03 MB XLS) [file ppat.1000237.s006.xls]

## Sheet: Supplemental Table X
		Col-0		myc2a
Trait	Units	Mean	SE	Mean	SE	Pb	Inductive Hormone	Metabolite level altered in myc2/jin1 mutant
Glucosinolates
aliphatic
3-methylsulfinyl- (mock-inoculated)	ng/g leaf	24.05	2.15	18.89	1.04	0.016	JA	Yes
3-methylsulfinyl- (B. cinerea Grape)	ng/g leaf	15.26	1.98	12.08	1.05	NS	JA	No
3-methylsulfinyl- (B. cinerea 83-2)	ng/g leaf	18.73	1.78	16.93	1.08	NS	JA	No
4-methylsulfinyl- (mock-inoculated)	ng/g leaf	143.9	16.1	108.2	6.7	0.019	JA	Yes
4-methylsulfinyl- (B. cinerea Grape)	ng/g leaf	101.2	16.1	74.3	6.8	NS	JA	No
4-methylsulfinyl- (B. cinerea 83-2)	ng/g leaf	124.8	12.9	109.3	8	NS	JA	No
8-methylsulfinyl- (mock-inoculated)	ng/g leaf	22.5	3.26	22.4	2.38	NS
8-methylsulfinyl- (B. cinerea Grape)	ng/g leaf	20.1	4.66	15.5	1.72	NS
8-methylsulfinyl- (B. cinerea 83-2)	ng/g leaf	19	1.68	21.9	2.4	NS
4-methylthio- (mock-inoculated)	ng/g leaf	11.9	1.83	12.1	1.9	NS	SA	No
4-methylthio- (B. cinerea Grape)	ng/g leaf	2.3	1.81	1.4	0.56	NS	SA	No
4-methylthio- (B. cinerea 83-2)	ng/g leaf	5.2	1.1	5.1	1.09	NS	SA	No
8-methylthio- (mock-inoculated)	ng/g leaf	7.1	3.19	10.1	2.95	NS
8-methylthio- (B. cinerea Grape)	ng/g leaf	6.9	3.21	9.9	3.27	NS
8-methylthio- (B. cinerea 83-2)	ng/g leaf	11.1	4.44	6.6	1.91	NS
indole
indole-3-yl-methyl (mock-inoculated)	ng/g leaf	55.7	2.13	49.1	1.81	NS	JA	No
indole-3-yl-methyl (B. cinerea Grape)	ng/g leaf	44.4	5.78	38.3	2.39	NS	JA	No
indole-3-yl-methyl (B. cinerea 83-2)	ng/g leaf	63.4	4.22	65.1	5.09	NS	JA	No
4-methoxy-indole-3-yl-methyl (mock-inoculated)	ng/g leaf	10.8	0.7	10.4	0.44	NS	JA	No
4-methoxy-indole-3-yl-methyl (B. cinerea Grape)	ng/g leaf	23.7	1.52	29.3	1.48	0.016	JA	Yes
4-methoxy-indole-3-yl-methyl (B. cinerea 83-2)	ng/g leaf	24.7	1.67	30.4	2.06	0.014	JA	Yes
1-methoxy-indole-3-yl-methyl (mock-inoculated)	ng/g leaf	1.22	0.184	0.436	0.13	0.001	SA	Yes
1-methoxy-indole-3-yl-methyl (B. cinerea Grape)	ng/g leaf	2.22	0.338	0.685	0.136	<.001	SA	Yes
1-methoxy-indole-3-yl-methyl (B. cinerea 83-2)	ng/g leaf	2.29	0.217	1.08	0.111	<.001	SA	Yes
a combined data from T-DNA insertion lines SALK_017005C (jin1-9) and SALK_061267C (jin1-8)
b probability that (Trait MeanCol-0) = (Trait Meanmyc2)
c data from T-DNA insertion line jin1-9 (SALK_017005C) only
