# Supplementary material for: The Chromatin Remodeler SPLAYED Regulates Specific Stress Signaling Pathways
Source: PLoS Pathog. 2008 Dec 12;4(12):e1000237. doi: 10.1371/journal.ppat.1000237 (PMC2588541; doi:10.1371/journal.ppat.1000237)
Supplement: Table S2 — Primers used for expression and ChIP-qPCR analysis. (0.02 MB XLS) [file ppat.1000237.s007.xls]

## Sheet: Sheet1
Gene Symbol	AGI	Primer Function	Primer Name	Amplicon Location	Sequence 5' to 3'
PR1	AT2g14610	RT-PCR & qRT-PCR	JWW245	From ATG for	GTGGGTTAGCGAGAAGGCTA
PR1	AT2g14610	RT-PCR & qRT-PCR	JWW246	ChIP-qPCR	ACTTTGGCACATCCGAGTCT
PDF1.2a	At5g44420	RT-PCR & qRT-PCR	JWW239		TTTGCTGCTTTCGACGCAC
PDF1.2a	At5g44420	RT-PCR & qRT-PCR	JWW240		CGCAAACCCCTGACCATG
UBQ10		RT-PCR	UBQ1		GATCTTTGCCGGAAAACAATTGGAGGATGGT
UBQ10		RT-PCR	UBQ2		CGACTTGTCATTAGAAGAAAGAGATAACAGG
ERF1	AT3G23240	RT-PCR & qRT-PCR	JWW411		TTCCCTTCAACGAGAACGAC
ERF1	AT3G23240	RT-PCR & qRT-PCR	JWW412		TAGGTTTGTTGCGTGGACTG
PAD4	AT3G52430	qRT-PCR	JWW568		TAAAGACTGGCGGGCATTAC
PAD4	AT3G52430	qRT-PCR	JWW569		GCAAGTATCTTGCGTTGTGC
ICS1	AT1G74710	qRT-PCR	JWW566		GCTTGCAAGAGTGCAACATC
ICS1	AT1G74710	qRT-PCR	JWW567		AAGCCTTGCTTCTTCTGCTG
NPR1	AT1G64280	qRT-PCR	JWW562		TGTTCCTCCCTCTTTTGCAG
NPR1	AT1G64280	qRT-PCR	JWW563		GATCTCCATTGCAGCTTGTG
WRKY70	AT3G56400	qRT-PCR	JWW560		AACACCAACGCAGAAACTCC
WRKY70	AT3G56400	qRT-PCR	JWW561		CGAACCATGATGACGATGAG
ERF#18	AT1G74930	RT-PCR	JWW59		CCACCGTCGATCTCCGTAGAAAAGT
ERF#18	AT1G74930	RT-PCR	JWW60		GTCGATGTAGCAACAGATGCAGATG
CAF1-like	AT3G44260	RT-PCR	JWW94		TGATGTTAACGGTAACCTCCCAGAC
CAF1-like	AT3G44260	RT-PCR	JWW95		GCCGACGAAGCAACTCGATCGAATC
AOS	AT5G42650	RT-PCR			ATAGATATCGCATGCATGGCTTCTATTTCAACCCCTTTTC
AOS	AT5G42650	RT-PCR			ATATACGTACTGCAGCTAAAAGCTAGCTTTCCTTAACGAC
ERF2	At5g47220	RT-PCR	JWW330		TGAGGGTTAATTCCGGTGAACC
ERF2	At5g47220	RT-PCR	JWW331		TCAACTTCCCGTTTTCAGACGA
MYC2	AT1G32640	qRT-PCR	JWW403		TCATACGACGGTTGCCAGAA
MYC2	AT1G32640	qRT-PCR	JWW404		AGCAACGTTTACAAGCTTTGATTG
VSP2	AT5G24770	qRT-PCR	JWW401		TCAGTGACCGTTGGAAGTTGTG
VSP2	AT5G24770	qRT-PCR	JWW402		GTTCGAACCATTAGGCTTCAATATG
	At4g34270	qRT-PCR			gtgaaaactgttggagagaagcaa
	At4g34270	qRT-PCR			tcaactggataccctttcgca
	AT4G26410	qRT-PCR			GAGCTGAAGTGGCTTCCATGAC
	AT4G26410	qRT-PCR			GGTCCGACATACCCATGATCC
PDF1.2a	At5g44420	ChIP-qPCR	JWW361	-836 to -604	AGCCTCTCACTTGCGGTCAGACCATG
PDF1.2a	At5g44420	ChIP-qPCR	JWW362	-836 to -604	CCCTGGGACACACCTATTACTGAAAATTGGATG
PDF1.2a	At5g44420	ChIP-qPCR	JWW367	-323 to -151	TTCAGATTAACCAGCCGCCCATG
PDF1.2a	At5g44420	ChIP-qPCR	JWW368	-323 to -151	AGACATCATCTTCCCGTAGCCAATATC
MYC2	AT1G32640	ChIP-qPCR	JWW446	-320 to -222	tgatacacgtgcgaccaaac
MYC2	AT1G32640	ChIP-qPCR	JWW447	-320 to -222	catcccgatttaaccccatc
VSP2	AT5G24770	ChIP-qPCR	JWW452	-226 to -147	cgtgcactaaaaacgagtgg
VSP2	AT5G24770	ChIP-qPCR	JWW453	-226 to -147	ggtgcaacaaatgctactgg
ERF1	AT3G23240	ChIP-qPCR	JWW440	-1035 to -942	tttgttgagttgatccagcag
ERF1	AT3G23240	ChIP-qPCR	JWW441	-1035 to -942	gcgaaagttcacatttcacg
OLEO1	AT4G25140	ChIP-qPCR	1410	-223 to -1	CGTGTCTTTGAATAGACTCCTCTCG
OLEO1	AT4G25140	ChIP-qPCR	1411	-223 to -1	CATTTTTTTGTTCTTGTTTACTAGAGAGAATG
AT2S3	AT4G27160	ChIP-qPCR	1409	-259 to -40	GCTACAAATCACACATAGCATGCATAAGC
AT2S3	AT4G27160	ChIP-qPCR	1412	-259 to -40	GAAGAGTGTAGTGAAGGGTTGGTTTG
